# Supplementary material for: Maximizing response to intratumoral immunotherapy in mice by tuning local retention
Source: Nat Commun. 2022 Jan 10;13:109. doi: 10.1038/s41467-021-27390-6 (PMC8748612; doi:10.1038/s41467-021-27390-6)
Supplement: Supplementary file 3 — Source Data [file 41467_2021_27390_MOESM3_ESM.xlsx]

## Sheet: Figure 1
	Figure 1C
x axis	[CRP] (M)	9.6149e-08	3.20497e-08	1.06832e-08	3.56107e-09	1.18702e-09	3.95675e-10	1.31892e-10	4.39639e-11	1.46546e-11	4.88487e-12	1.62829e-12	1.92298e-08	6.40993e-09	2.13664e-09	7.12215e-10	2.37405e-10	7.9135e-11	2.63783e-11	8.79277e-12	2.93092e-12	9.76975e-13	3.25658e-13	1e-13	1e-13
y axis	Yeast CRP Binding (MFI) - LAIR	28311	27295	23871	20457	15270	9043	5290	4129	2183	1103	1085	25370	22552	19015	13033	9729	5487	2547	1502	865	560	480	333	338
x axis	[CRP] (M)	1e-07	1e-08	1e-09	1e-10
y axis	Yeast CRP Binding (MFI) - Sorted Yeast	586	515.375	517.125	525.75
	Figure 1D
x axis	Concentration (M)	1e-06	3.33e-07	1.11e-07	3.7e-08	1.23e-08	4.12e-09	1.37e-09	4.57e-10	1.52e-10	5.08e-11	1.69e-11	1e-12
y axis	LAIRR41A,E43A (i.e. LAIRx)	0.0257617	0.0198167	0.0238626	0.0236149	0.02378	0.0217158	0.0247709	0.024358	0.0259268	0.0245232	0.0106515	0.0288168
		0.0275782	0.0273305	0.0246883	0.0245232	0.0255966	0.019569	0.0251011	0.0236149	0.0244406	0.0255966	0.0246057	0.0306333
		0.0282388	0.0300553	0.025514	0.0241103	0.0255966	0.0232846	0.0241929	0.024358	0.0245232	0.0264223	0.0264223	0.0328627
y axis	LAIR	1	0.787749	0.784374	0.624994	0.432275	0.215013	0.098737	0.0619727	0.0482692	0.0434627	0.040497	0.0393721
		0.980598	0.949192	0.872641	0.790578	0.514721	0.303488	0.10003	0.033595	0.0254416	0.0123811	0.0123056	0.0116262
		1	0.994489	0.970633	0.806206	0.545146	0.252907	0.0856862	0.034501	0.0181187	0.0129096	0.0129851	0.0116262
		1	0.802054	0.944997	0.629056	0.436763	0.222838	0.0906028	0.0426654	0.0221751	0.0190771	0.0153813	0.014566
		0.94931	0.984708	0.821381	0.504425	0.221805	0.070018	0.02669	0.015788	0.015434	0.012602	0.012673	0.011965
		1	0.927932	0.808153	0.482632	0.174019	0.065456	0.028626	0.021428	0.018164	0.01808	0.016992	0.016322
	Figure 1E
x axis	Concentration (M)	1e-06	3.33e-07	1.11e-07	3.7e-08	1.23e-08	4.12e-09	1.37e-09	4.57e-10	1.52e-10	5.08e-11	1.69e-11	1e-12
y axis	LAIR-LAIR-MSAH464Q-IL2	0.690253	1.0114	1.17179	0.937351	0.560131	0.20207	0.075933	0.036219	0.029646	0.025661	0.026989	0.023703
		1	0.917284	1.14739	0.963711	0.557544	0.190882	0.067403	0.033422	0.025241	0.023144	0.021605	0.026849
		0.998462	0.990001	1.02797	0.812194	0.516711	0.177947	0.066354	0.032163	0.025381	0.022165	0.021396	0.024682
y axis	LAIR-LAIRx-MSAH464Q-IL2	0.573906	0.505943	0.292966	0.128513	0.057754	0.032513	0.022305	0.020976	0.021046	0.020696	0.022025	0.023633
		0.594253	0.4914	0.282128	0.124109	0.057544	0.032443	0.024612	0.019997	0.020417	0.020277	0.022025	0.022514
		0.583065	0.507551	0.280241	0.119144	0.054048	0.033772	0.024332	0.021605	0.020976	0.020557	0.020487	0.023074
y axis	LAIRx-LAIRx-MSAH464Q-IL2	0.044399	0.035939	0.029996	0.024752	0.021675	0.020137	0.021466	0.019018	0.019648	0.019857	0.020696	0.021046
		0.058034	0.04426	0.009579	0.021885	0.023773	0.020696	0.020137	0.018739	0.019298	0.01762	0.018948	0.019927
		0.04363	0.039575	0.022165	0.012586	0.021116	0.018459	0.018389	0.018529	0.01783	0.019298	0.018109	0.020836
y axis	LAIR-IL2	0.681289	0.504184	0.24124	0.090481	0.034519	0.016017	0.010722	0.009022	0.009676	0.009349	0.008695	0.009283
		0.690246	0.502027	0.246535	0.085643	0.032427	0.015363	0.010068	0.00876	0.008695	0.008695	0.008564	0.009022
		0.751111	0.521378	0.246927	0.087539	0.031773	0.015494	0.010395	0.008368	0.007976	0.008303	0.008303	0.008237
		0.721823	0.469012	0.189004	0.068711	0.026347	0.013402	0.009676	0.008564	0.008107	0.008303	0.008826	0.009349
		0.4589	0.423437	0.167739	0.086072	0.055307	0.05279	0.027199	0.046357	0.047126	0.047825	0.054188	0.049224
		0.4303	0.399035	0.168298	0.082646	0.063208	0.053349	0.048525	0.046008	0.048035	0.046777	0.046147	0.048734
		0.4324	0.407565	0.160607	0.082576	0.064676	0.053	0.048665	0.045169	0.046217	0.050692	0.045099	0.049014
y axis	LAIRx-IL2	0.040554	0.032373	0.029297	0.024332	0.025521	0.024402	0.021396	0.023144	0.022864	0.023493	0.022374	0.024402
		0.041323	0.031884	0.030066	0.024962	0.02636	0.025591	0.024192	0.022165	0.023773	0.024822	0.022165	0.025311
		0.039505	0.033492	0.029786	0.026919	0.030695	0.024053	0.025591	0.023353	0.023074	0.027129	0.02657	0.024332
	Figure 1F
x axis	Concentration (M)	1e-08	1e-09	1e-10	3.33333e-11	1.11111e-11	3.7037e-12	1.23457e-12	4.11523e-13	4.11523e-14	0
y axis	LAIR-LAIR-MSAH464Q-IL2	1.18499	0.918832	0.500304	0.219153	0.073491	0.037731	0.015499	-0.00212	0.007844	0.035424
		0.879297	0.78932	0.301789	0.145011	0.076218	-0.00873	-0.01722	-0.0211	-0.02005	0.018016
		0.935716	0.811447	0.419766	0.187483	0.052518	0.001972	-0.01093	-0.01575	-0.00956	0.036683
y axis	LAIR-LAIRx-MSAH464Q-IL2	1.08665	0.640542	0.389684	0.07014	0.006459	-0.00389	-0.02618	-0.03459	-0.02584	0.000546
		0.968046	0.624508	0.144738	0.027269	-0.00605	-0.04881	-0.05916	-0.05688	-0.05165	-0.02288
		0.945302	0.604949	0.218881	0.043758	-0.02038	-0.04551	-0.05256	-0.05233	-0.04676	-0.01708
y axis	LAIRx-LAIRx-MSAH464Q-IL2	0.998342	0.747506	0.376532	0.095116	0.00665	-0.009	-0.02988	-0.0425	-0.03607	-0.00063
		1.01667	0.660497	0.223021	0.046454	-0.01119	-0.05148	-0.06034	-0.06361	-0.05876	-0.02599
		0.984993	0.599456	0.209187	0.047424	-0.03218	-0.0533	-0.0556	-0.06167	-0.05087	-0.03158
y axis	LAIR-IL2	1.16854	0.853983	0.381449	0.106103	0.001124	-0.02429	-0.03566	-0.04817	-0.03885	-2.6e-05
		0.905834	0.723461	0.262805	0.070344	-0.00207	-0.05047	-0.06248	-0.06554	-0.06184	-0.02148
		0.925629	0.655391	0.242754	0.060254	-0.02391	-0.05456	-0.06184	-0.06567	-0.05916	-0.0294
y axis	LAIRx-IL2	0.992305	0.724197	0.26349	0.093085	-0.0064	-0.02043	-0.02732	-0.02821	-0.02196	0.020255
		1.09396	0.618586	0.175864	0.019617	-0.03485	-0.04275	-0.0536	-0.0527	-0.02247	0.016428
		0.913734	0.663611	0.204308	0.061581	-0.05194	-0.06597	-0.08982	0.04704	0.012729	0.009923
	Figure 1H and I, Tumor Area
	Days	PBS (i.p.) + PBS (i.tu.)										TA99 (i.p.) + PBS (i.tu.)									TA99 (i.p.) + LAIR-LAIR-MSAH464Q-IL2 (i.tu.)							TA99 (i.p.) + LAIR-LAIRx-MSAH464Q-IL2							TA99 (i.p.) + LAIRx-LAIRx-MSAH464Q-IL2 (i.tu.)							TA99 (i.p.) + LAIR-IL2 (i.tu.)							TA99 (i.p.) + LAIRx-IL2 (i.tu.)
	6	27.03	26.52	22.88	26.23	17.86	31.192	13.68	22.56	27.04	23.97	27.36	25.92	19.78	22.08	35.88	28.62	18.9	26.1	22.88	30.21	22.08	21	26.79	21.84	17.1	25.97	16.28	27.03	22	15.91	19.6	26.46	25.38	28.09	22.54	20.67	28.09	19.35	19.61	21.56	13.94	23.5	23.97	22.44	21.84	19.6	11.9	19.35
	9	53.95	57.5181	57.66	64.4	47.4	63.96	35.77	48	60.06	53.72	50.16	31.85	32.16	43.12	66.49	58.93	41.48	49.28	45	28.08	18.48	18.8	20.7	28.05	18.49	30.78	11.22	20.951	17.16	26.4	10.44	29.07	25.85	28.2	27.56	18.8	23.52	15.18	22.26	19.6	15.84	24.5	34.22	30.24	29.58	18.72	13.26	31.32
	11						100	66.24	65.6	90.21	84					74.74	104.65	65.25	58.5	70.31
	12	94.86	116.82	94.09	103.84	98.04						83.52	89.04	85.14	77.35						18.24	15.21	18.4552	12.58	19.38	9.57	21.07	11.55	14.96	11.78	13.2	36.6	42.24	39.53	24.91	46.08	29.07	20.88	22.88	34.8	15.05	10.25	55.5	48	27.84	51.35	16.38	17.22	26.4
	13						104.64	108.29	138.75	100.94						128.52		124.12	82.16	77.28
	16																				13.68	13.3	16.8	7.54	15.21	9.92	16.38	10.44	19.74	11.78	11.88	40.87	32.45	25.5	24.96	42.21	29.07	19.6	22.95	39.76	13.6	8.7	58.46	48.99	28.09	35.38	11.84	10.54	26.91
	18																				21.6	8.99	13.3	19.35	13.69	10.24	17.82	5.5	14.35	10.56	8.1	37.76	42	20.7	11.88	57.76	24.5	14.88	27.56	49.14	8.12	8.4	62.4	50.32	38.86	51	16.28	14	42.14
	20																				12.95	8.37	10.85	13.2	10.73	11.9	18.49	5.25	9.57	8.4	8.1	38.4	55.38	11.56	15.96	68.89	38.35	16.32	33	58.96	8.91	9.24	82.56	60.68	39	73.04	18.33	13.2
	23																				17.63	11.9	13.69	14.44	17	9.92	14.44	0	12.58	11.56	10.88	49.58	84.39	19.36	23.04	111.36	49.58	27.5	37.82	103.88	9.92	0	141.75	99.91	60.84	95.06	17.94	15.6
	25																				32	9.61	12.8	12.92	21.84	9.86	13.6	0	23.04	11.84	11.22	51.68	92.16	0
	27																				38.86	12.24	14.7	18.8	19.36	8.12	13.3	0	10.88	4.84	7.29	59.2	100.88	0
	30																				48	0	0	0	11.628	6.25	10.54
	32																				66.3	0	0	0	12.92	13.69	9.28
	34																				107.8	0	0	0	20.25	0	0
	Figure 1H and I, Survival
	Day of Death	PBS (i.tu.)	TA99 (i.p.) + PBS (i.tu.)	LAIR-LAIR-MSAH464Q-IL2 +TA99 (i.p.)	LAIR-LAIRx-MSAH464Q-IL2 +TA99 (i.p.)	LAIRx-LAIRx-MSAH464Q-IL2 +TA99 (i.p.)	LAIR-IL2 +TA99 (i.p.)	LAIRx-IL2 +TA99 (i.p.)
		16	16	34	n/a	38	n/a	25
		12	12	n/a	51	23	23	23
		12	16	n/a	n/a	32	23	25
		12	16	n/a	n/a	46	27	18
		16	16	51	32	34	25	18
		11	13	n/a	27	23	40	18
		13	11	n/a	n/a	n/a	34	23
		13	13
		13	15
		13	17
[truncated: 6 more columns]

## Sheet: Figure 2
	Figure 2D
		LAIR-LAIR-MSAH464Q-IL2 + TA99	LAIR-LAIRx-MSAH464Q-IL2 + TA99	LAIRx-LAIRx-MSAH464Q-IL2 + TA99	LAIR-IL2 + TA99	LAIRx-IL2 + TA99
	After Rechallenge	71.4	42.8	14.3	0	0
	After Treatment	71.4	57.1	14.3	14.3	0
	Figure 2E
	Model Prediction (days)	Hazard Ratio
	1.3	0.1188
	1	0.1572
	0.4	0.2327
	0.2	0.2327
	0.1	0.2498

## Sheet: Figure 3
	Fig 3C
		LAIR-LAIR-MSAH464Q					LAIR-LAIRx-MSAH464Q				LAIRx-LAIRx-MSAH464Q				LAIR				LAIRx
	0	100	100	100	100	100	100	100	100	100	100	100	100	100	100	100	100	100	100	100	100	100
	0.125														17.1765	15.6238	17.8029	18.4249	14.08	10.92	12.4	9.11
	0.25	73.7396	75.3	62.4	66.354	67.6294	49.0894	49.941	43.6059	50.07	34.4	31.7169	35.3965	31.7169	14.0674	13.9457	15.6269	14.9897	11.48	8.52	9.9	7.23
	0.68														11.0703	10.5189	11.0982	11.238	7.83	6.76	8.09	6.12
	1	54.0714	54	43.3	46.0079	49.2178	35.2247	37.3283	29.3941	36.1053	18.4	17.3024	19.2454	17.3024	10.586	10.1814	9.13046	10.6179	8.85	6.55	8.13	5.67
	2	45.8773	47.1	36.2	39.2264	38.0265	34.2733	35.0406	28.9073	33.3727	19	18.23	16.4672	18.23	9.63494	8.91658	9.4777	9.7047	7.74	6.1	7.47	5.32
	3	44.0425	10.4942	32.4	38.6814	35.0782	33.1177	34.5722	28.6207	31.0685	18.6	16.8001	16.2205	16.8001
	Fig 3D
		AUC Model Predication	AUC Measurements
	LAIR-LAIR-MSAH464Q	44.32	69.65	70.4	59.94	62.93	64.77
	LAIR-LAIRx-MSAH464Q	28.09	50.25	51.47	45.33	51.07
	LAIRx-LAIRx-MSAH464Q	22.53	36.6	34.85	37.42	34.85
	LAIR	6.731	18.15	17.65	18.43	18.63
	LAIRx	2.721	15.55	13.56	14.88	12.6

## Sheet: Figure 4
	Fig. 4B-C, Tumor Area
		PBS (i.tu.)					PBS (i.tu.) + TA99 (i.p.)					NJB2-MSAH464Q-IL2 (i.tu.) + TA99 (i.p.)							NJB2-IL2 (i.tu.) + TA99 (i.p.)							NJT6-MSAH464Q-IL2 (i.tu.) + TA99 (i.p.)							NJT6-IL2 (i.tu.) + TA99 (i.p.)
	6	31.192	13.68	22.56	27.04	23.97	35.88	28.62	18.9	26.1	22.88	22	24.5	26.01	28.08	18.72	19.78	36.04	22.95	24.75	24	24.84	20.4	23.4	25.65	22.54	29.58	13.69	24.64	25.52	23.92	15.21	25	17.1	21.15	23.97	28.56	20.68	27.56
	9	63.96	35.77	48	60.06	53.72	66.49	58.93	41.48	49.28	45	22.79	24.96	38.35	17.63	16.8	27.56	32.13	31.8	40.96	21.16	23	31.5	24.99	19.74	22.5	42	18.48	23.65	37.74	22	14.72	37.17	20.4	28.08	31.36	46.8	31.8	37.63
	11	100	66.24	65.6	90.21	84	74.74	104.65	65.25	58.5	70.31	23.65	35.28	34.22	20.67	23.5	30.78	32.76	53.25	30.24	25.2	40.02	30.5	32.94	29.14	35.52	40.32	30.09	29.28	58.5	23	19.78	46.86	36.85	41.25	44.5	43.56	57.85	56.88
	13		104.64	108.29	138.75	100.94	128.52		124.12	82.16	77.28	43.47	56.24	44.1	31.27	47.61	50.25	36.54	33	39.33	42	51.06	49.6	50.4	61.62	57.72	47.52	90.3	43.32	54.75	25.38	30.78	58.46	56.8	62.79	54.72	82.81	80.75	89.18
	17											21.93	49.64	40.8	27.04	36	25.96	48.18	56.7	60.8	86.33	59.13	58.08	50.41	76.44	64.38	69.7	105.06	59.25	54.4	15.21	42.5	36	110.24	102.83	98.88		117.37	146.25
	19											28.05	60.75	57	49.28	30.09	26.52	70.47	75.6	74.48	67.9	90.24	84.15	81.88	115.54
	21											30.78	90.25	83.72	62.41	42.18	30.25	77.43	105.04	85.44	84.64	115.2		105.09
	23											50.05	128.76	109.08	78.57	51.8	44.2	104.76
	Fig. 4B-C, Survival
		Day of Death	PBS (i.tu.)	PBS (i.tu.) + TA99 (i.p.)	NJB2-MSAH464Q-IL2 + TA99 (i.p.)	NJB2-IL2 + TA99 (i.p.)	NJT6-MSAH464Q-IL2 + TA99 (i.p.)	NJT6-IL2 + TA99 (i.p.)
			11	13	27	21	23	23
			13	11	23	23	27	17
			13	13	23	23	17	17
			13	15	25	21	21	17
			13	17	27	21	21	15
			16	16	30	21	48	17
			12	12	23	19	30	15
			12	16
			12	16
			16	16

## Sheet: SI Fig 3
	SI Figure 3G
		CRP-XL-biotin (M)	LAIR	LAIR30.w.A(V27A,D45G)	LAIR30.w.B (F49S)	LAIR30.w.C (E51G)	LAIR30.d.D (E43A)	LAIR30.w.E (F63L)	LAIR30.w.F (S90A)
		1e-09	87204	9304	11399	4336	553	5421	6561
		1e-08	47036	3276	4079	1201	535	2348	2853
		1e-07	15584	1442	1711	741	527	1130	1005
		1e-06	12823	923	1121	613	544	844	762
	SI Figure 3I
		Concentration (M)	LAIR30.w.A(V27A,D45G)-MSA		LAIR30.w.B (F49S)-MSA		LAIR30.w.C (E51G)-MSA		LAIR30.d.D (E43A)-MSA		LAIR-MSA		MSA-IL2
		1.11e-06	0.61123	0.774558	0.625816	0.715183	0.769839	0.756421	0.689973	0.709408	0.906314	0.95172	0.290035
		3.7e-07	0.609445	0.726683	0.609955	0.551193	0.695328	0.580526	0.616738	0.494807	0.905243	0.893561	0.122195
		1.23e-07	0.455171	0.495871	0.454202	0.325548	0.44033	0.339227	0.400041	0.242464	0.817166	0.84214	0.0547736
		4.12e-08	0.244696	0.261411	0.286822	0.122245	0.212668	0.147069	0.183752	0.103298	0.659731	0.67972	0.0260608
		1.37e-08	0.0697674	0.0842495	0.121379	0.0403263	0.0773664	0.0539541	0.0632395	0.0362227	0.415443	0.429454	0.0150959
		4.57e-09	0.0309058	0.0349055	0.0463586	0.0179847	0.0391677	0.0252799	0.0294778	0.0184913	0.195073	0.23375	0.00979192
		1.52e-09	0.0175439	0.0171741	0.0258058	0.0117534	0.0188698	0.0142864	0.0144839	0.0134759	0.0675745	0.128983	0.00872093
		5.08e-10	0.0121889	0.0052181	0.0164219	0.0101322	0.0178499	0.0116014	0.0111179	0.0123613	0.0333537	0.0592229	0.00795594
		1.69e-10	0.00800693	0.0113481	0.0107099	0.0109428	0.0268768	0.0113481	0.0117809	0.0116014	0.0202978	0.0348042	0.00749694
		5.08e-11		0.00998024		0.00901768		0.0110441		0.011956		0.0209737
		1.69e-11		0.00967627		0.00901768		0.00962561		0.0111454		0.0140331
		0	0.00775194	0.00901768	0.0109649	0.00881504	0.0308548	0.0113988	0.00999592	0.0104362	0.0101999	0.0104869	0.00800693
	SI Figure 3H
		CRP-XL-biotin (M)	LAIR	LAIR30.w.E (F63L)	LAIR30.w.F (S90A)
		1e-09	87204	5421	6561
		1e-08	47036	2348	2853
		1e-07	15584	1130	1005
		1e-06	12823	844	762
	SI Figure 3J
		Concentration (M)	LAIR30.w.E (F63L)-MSA		LAIR30.w.F (S90A)-MSA		LAIR-MSA		MSA-IL2
		1.11e-06	0.911516	0.801915	0.968278	1	0.906314	0.95172	0.290035
		3.7e-07	0.892136	0.69578	1	0.919246	0.905243	0.893561	0.122195
		1.23e-07	0.708333	0.408379	0.835271	0.689042	0.817166	0.84214	0.0547736
		4.12e-08	0.388872	0.181519	0.528356	0.365469	0.659731	0.67972	0.0260608
		1.37e-08	0.163454	0.0601348	0.198541	0.131567	0.415443	0.429454	0.0150959
		4.57e-09	0.0621685	0.0265971	0.0901163	0.0554233	0.195073	0.23375	0.00979192
		1.52e-09	0.0273868	0.015401	0.0415647	0.0247733	0.0675745	0.128983	0.00872093
		5.08e-10	0.0184109	0.0122093	0.0238168	0.0170221	0.0333537	0.0592229	0.00795594
		1.69e-10	0.0187678	0.0116014	0.0183089	0.0130706	0.0202978	0.0348042	0.00749694
		5.08e-11		0.0119054		0.0119054		0.0209737
		1.69e-11		0.0117534		0.0116014		0.0140331
		0	0.0121379	0.0112974	0.0111689	0.0110948	0.0101999	0.0104869	0.00800693

## Sheet: SI Fig 4
	SI Figure 4A
	mL	0	0.04	0.07	0.11	0.15	0.19	0.22	0.26	0.3	0.34	0.37	0.41	0.45	0.48	0.52	0.56	0.6	0.63	0.67	0.71	0.75	0.78	0.82	0.86	0.89	0.93	0.97	1.01	1.04	1.08	1.12	1.16	1.19	1.23	1.27	1.31	1.34	1.38	1.42	1.45	1.49	1.53	1.57	1.6	1.64	1.68	1.72	1.75
	LAIR-IL2	0.002	0	0.001	0.002	0.004	0.004	0.003	0.002	0.001	0.001	0.001	0.001	0.001	0.001	0.001	0.001	0.001	0.001	0.001	0.001	0	0	0	0	0	0	0	0	0	0	0	0	0	0	0	0	0	0	0	0	0	0	0	0	0	0	0	0
	SI Figure 4B
	mL	0	0.04	0.07	0.11	0.15	0.19	0.22	0.26	0.3	0.34	0.37	0.41	0.45	0.48	0.52	0.56	0.6	0.63	0.67	0.71	0.74	0.78	0.82	0.86	0.89	0.93	0.97	1.01	1.04	1.08	1.12	1.15	1.19	1.23	1.27	1.3	1.34	1.38	1.41	1.45	1.49	1.53	1.56	1.6	1.64	1.68	1.71	1.75
	LAIRx-IL2	0.006	0.001	0.001	0.002	0.005	0.005	0.003	0.003	0.002	0.001	0.001	0.001	0.001	0.001	0.001	0.001	0.001	0.001	0.001	0.001	0.001	0.001	0.001	0.001	0.001	0	0	0	0.001	0.001	0.001	0.001	0.001	0.001	0.001	0.001	0.001	0.001	0	0	0.001	0	0.001	0	0	0	0	0
[truncated: 876 more columns]

## Sheet: SI Fig 5
	SI Figure 5C
	hr	LAIR (yeast)	LAIR30.2.K1.B (yeast)
	0	16362	24962
	16	7292	19723
	24	7001	16296
	40	5163	12981
	64	4129	13301
	88	3525	14079
	112	2707	11215
	SI Figure 5D
	Protein Concentration (M)	LAIR30.2.K1.B-MSAH464Q		LAIR-MSAH464Q
	1e-06	0.618858	0.620197	0.789173
	3.33e-07	0.466534	0.508723	0.632534
	1.11e-07	0.316817	0.39388	0.668352
	3.7e-08	0.212865	0.226969	0.466112
	1.23e-08	0.131666	0.144084	0.322681
	4.12e-09	0.0821701	0.0789173	0.163976
	1.37e-09	0.057831	0.0438611	0.077776
	4.57e-10	0.0469397	0.0276645	0.0415783
	1.52e-10	0.0442297	0.0201641	0.0223925
	5.08e-11	0.0419287	0.0173923	0.0184249
	1.69e-11	0.0422355	0.0157074	0.0166313
	5.65e-12	0.0436161	0.016577	0.0159791

## Sheet: SI Fig 6
		NK (cells/g B16F10) x 10^5					Tregs (cells/g B16F10) x 10^5					CD8 (cells/g B16F10) x 10^5
	PBS	1.7585	1.3185	0.3675	1.945	2.1355	0.443	0.3385	0.132	0.31	0.004	1.2235	0.7745	0.3995	0.9235	0.1365
	TA99+MSA-IL2	2.127	3.66286	6.10143	4.042	1.85176	0.027	0.00428571	0.0557143	0.0953333	0.00117647	2.908	1.80143	6.61857	2.838	0.135294

## Sheet: SI Fig 7
	SI Fig 7B
		PBS (i.tu.)														TA99 (i.p.) + LAIRx-LAIRx-MSA-IL2 (i.tu.)						TA99 (i.p.) + LAIR-IL2 (i.tu.)
	6	11.88	18.06	25.85	15.96	27.03	26.52	22.88	26.23	17.86	31.192	13.68	22.56	27.04	23.97	20.21	13.69	14.43	14.43	18.45	16.77	18.49	11.56	10.23	15.58	10.89	12.25
	7
	9	18.92	30.5	40.369	33.48	53.95	57.5181	57.66	64.4	47.4	63.96	35.77	48	60.06	53.72	19.78	13.32	10.5	16.8	18.45	17.22	23.01	5.67	13.94	8.7	6.24	17.6
	11	37.05	56.88	68.62	54.18						100	66.24	65.6	90.21	84	23.01	11.16	10.15	14.28	27	18.92	32.64	6	22.05	8.12	7.5	37.8
	12					94.86	116.82	94.09	103.84	98.04
	13															50.4	9.52	10.88	21.6	42.16	28.91	60.06	7.54	52.56	18.8	10.24	73.1
	15															61.41	8.41	10.5	36.18	60.84	35.7	90.1	4.6	75.68	23.04	7	114.33
	18															121.6	8.4	14.06	62.37	134.56	70.2
	SI Fig 7C
	Day of Death	PBS (i.tu.)	LAIRx-LAIRx-MSAH464Q-IL2 (i.tu & i.p.) + TA99 (i.p.)	LAIR-IL2 (i.tu.) + TA99 (i.p.)
	15	1
	13	1
	13	1
	13	1
	18		1
	60		0
	60		0
	20		1
	18		1
	20		1
	15			1
	60			0
	18			1
	22			1
	54			1
	20			1
	15			1
	16	1
	12	1
	12	1
	12	1
	16	1
	11	1
	13	1
	13	1
	13	1
	13	1

## Sheet: SI Fig 11
	SI Fig 11A
	Matrix Fraction	Cell Fraction
	0.169447	0.00808738
	0.161416	-0.015502
	0.101551	0.010554
	0.163289	0.0283794
	0.128132	0.0185071
	0.125133	0.0206025
	0.160141	0.0095682
	0.0762003	0.00711522
	0.136258	0.0314079
	0.0689064	0.00708439
	0.121951	0.0049774
	0.141685	0.0129882
	SI Fig 11D
	MESF Alexa Fluor 647	MFI Alexa Fluor 647
	0	534
	9759	823
	28237	1582
	311383	15709
	714473	39004
	SI Fig 11E
	%ID Intracellular	Intratumoral MESF	LAIR-LAIR-MSAH464Q	LAIRx-LAIRx-MSAH46Q
	10	6022000000000
	1	602200000000
	0.1	60220000000
	0.01	6022000000
	0.001	602200000
	0.0001	60220000
	1e-05	6022000
	1e-06	602200
	4.59895e-05		2.76949e+07
	0.000176101		106048033
	0.000169389			1.02006e+08
	4.41578e-06			2.65919e+06

[truncated: 6 more sheets: SI Fig 12, SI Fig 13, SI Fig 14, SI Fig 15, SI Fig 16, SI Fig 18]
